# Supplementary material for: Revision of the genus Limobius, with the description of a new species (Coleoptera, Curculionidae, Hyperini)
Source: Zookeys. 2017 Oct 18;(709):71–85. doi: 10.3897/zookeys.709.14877 (PMC5674169; doi:10.3897/zookeys.709.14877)
Supplement: XML Treatment for Limobius [file zookeys.709.14877-treatment1.xml]

<!DOCTYPE tp:taxon-treatment
  PUBLIC "-//TaxonX//DTD Taxonomic Treatment Publishing DTD v0 20100105//EN" "tax-treatment-NSO.dtd">
<tp:taxon-treatment xmlns:tp="http://www.plazi.org/taxpub"><tp:treatment-meta><kwd-group><label>Taxon classification</label><kwd><named-content xmlns:xlink="http://www.w3.org/1999/xlink" content-type="kingdom">Animalia</named-content></kwd><kwd><named-content xmlns:xlink="http://www.w3.org/1999/xlink" content-type="order">Coleoptera</named-content></kwd><kwd><named-content xmlns:xlink="http://www.w3.org/1999/xlink" content-type="family">Curculionidae</named-content></kwd></kwd-group><mixed-citation publication-type="journal"><person-group><name><surname>Skuhrovec</surname><given-names>Jiří</given-names></name><name><surname>Alonso-Zarazaga</surname><given-names>Miguel A.</given-names></name></person-group><article-title>Revision of the genus <italic><tp:taxon-name><tp:taxon-name-part taxon-name-part-type="genus" reg="Limobius">Limobius</tp:taxon-name-part></tp:taxon-name></italic>, with the description of a new species (<tp:taxon-name><tp:taxon-name-part taxon-name-part-type="order">Coleoptera</tp:taxon-name-part></tp:taxon-name>, <tp:taxon-name><tp:taxon-name-part taxon-name-part-type="family">Curculionidae</tp:taxon-name-part></tp:taxon-name>, <tp:taxon-name><tp:taxon-name-part taxon-name-part-type="tribe">Hyperini</tp:taxon-name-part></tp:taxon-name>)</article-title><source>Zookeys</source><day>18</day><month>10</month><year>2017</year><volume>2017</volume><issue>709</issue><fpage>71</fpage><lpage>85</lpage><pub-id pub-id-type="doi">10.3897/zookeys.709.14877</pub-id></mixed-citation></tp:treatment-meta><tp:nomenclature><label>Genus</label><tp:taxon-name>
            <tp:taxon-name-part taxon-name-part-type="genus" reg="Limobius">Limobius</tp:taxon-name-part>
          </tp:taxon-name><tp:taxon-authority>Schoenherr, 1843</tp:taxon-authority><xref ref-type="fig" rid="F1">Figs 1</xref><xref ref-type="fig" rid="F2">, 2–5</xref><xref ref-type="fig" rid="F3">, 6–10</xref><xref ref-type="fig" rid="F4">, 11–12</xref><xref ref-type="fig" rid="F5">, 13–14</xref><tp:nomenclature-citation-list><tp:nomenclature-citation><tp:taxon-name>
                <tp:taxon-name-part taxon-name-part-type="genus" reg="Limobius">Limobius</tp:taxon-name-part>
              </tp:taxon-name><comment>Schoenherr, 1843: 460 (original description)</comment></tp:nomenclature-citation><tp:nomenclature-citation><tp:taxon-name>
                <tp:taxon-name-part taxon-name-part-type="genus" reg="Limobius">Limobius</tp:taxon-name-part></tp:taxon-name><comment>: <xref ref-type="bibr" rid="B8">Capiomont (1868)</xref>: 244 (monography); <xref ref-type="bibr" rid="B30">Petri (1901)</xref>: 192 (monography); Winkler (1932): 1582 (catalogue); <xref ref-type="bibr" rid="B10">Csiki (1934)</xref>: 54 (catalogue); <xref ref-type="bibr" rid="B11">Hoffmann (1954)</xref>: 616 (fauna); <xref ref-type="bibr" rid="B45">Smreczyński (1968)</xref>: 92 (fauna); <xref ref-type="bibr" rid="B5">Angelov (1978)</xref>: 203 (fauna); <xref ref-type="bibr" rid="B16">Kippenberg (1983)</xref>: 153 (fauna); <xref ref-type="bibr" rid="B2">Alonso-Zarazaga and Lyal (1999)</xref>: 188 (catalogue); <xref ref-type="bibr" rid="B26">Morris (2002)</xref>: 63 (fauna); <xref ref-type="bibr" rid="B40">Skuhrovec (2009)</xref>: 3 (key); <xref ref-type="bibr" rid="B43">Skuhrovec (2013b)</xref>: 435 (catalogue); <xref ref-type="bibr" rid="B28">Oberprieler et al. (2014a)</xref>: 464 (handbook/catalogue).</comment></tp:nomenclature-citation></tp:nomenclature-citation-list></tp:nomenclature><tp:treatment-sec sec-type="type species" id="SECID0ENIAE"><title>Type species.</title><p>
            <italic><tp:taxon-name><tp:taxon-name-part taxon-name-part-type="genus" reg="Curculio">Curculio</tp:taxon-name-part> <tp:taxon-name-part taxon-name-part-type="species" reg="dissimilis">dissimilis</tp:taxon-name-part></tp:taxon-name></italic> Herbst, 1795: 290 (= <italic><tp:taxon-name><tp:taxon-name-part taxon-name-part-type="genus" reg="Curculio">Curculio</tp:taxon-name-part> <tp:taxon-name-part taxon-name-part-type="species" reg="borealis">borealis</tp:taxon-name-part></tp:taxon-name></italic> Paykull, 1792: 57).</p></tp:treatment-sec><tp:treatment-sec sec-type="diagnosis" id="SECID0EJJAE"><title>Diagnosis.</title><p>Body 2.5–4.6 mm; entire body densely covered with appressed scales of different shapes, from scales divided into two lobes to base up to entire scales. Eyes elliptical to oval. Rostrum long to very long, narrow; in dorsal view distinctly longer than its base width (ratio more than 3.00); enlarged anteriorly, tapered to basal third part and afterward almost parallel-sided; in side view slightly curved; as long as pronotum (ratio = 0.95–1.10). Antenna with 6 or 7 desmomeres. Pronotum distinctly wider than long, widest at middle. Elytra with very distinct prominent humeri. Apex of penis enlarged, sometimes partially to the tip, and always without projecting setae. Apodeme of sternite VIII in females relatively long, with distinct long lateral arms; plate wide, not very well sclerotized, upper part not connected and bearing apically many distinct setae.</p></tp:treatment-sec><tp:treatment-sec sec-type="biology" id="SECID0EOJAE"><title>Biology.</title><p>These weevils occur in warm and dry habitats (calcareous hillsides, vineland, steppe, sandy habitats, meadows, clearings), and in mesophilic or moderately damp habitats of floodplains and hillsides (natural meadows) (<xref ref-type="bibr" rid="B40">Skuhrovec 2009</xref>). <italic><tp:taxon-name><tp:taxon-name-part taxon-name-part-type="genus" reg="Limobius">Limobius</tp:taxon-name-part></tp:taxon-name></italic> species develop on plants of two genera: <italic><tp:taxon-name><tp:taxon-name-part taxon-name-part-type="genus" reg="Geranium">Geranium</tp:taxon-name-part></tp:taxon-name></italic> and <italic><tp:taxon-name><tp:taxon-name-part taxon-name-part-type="genus" reg="Erodium">Erodium</tp:taxon-name-part></tp:taxon-name></italic> (all <tp:taxon-name><tp:taxon-name-part taxon-name-part-type="family">Geraniaceae</tp:taxon-name-part></tp:taxon-name>) (<xref ref-type="bibr" rid="B17">Koch 1992</xref>; <xref ref-type="bibr" rid="B40">Skuhrovec 2009</xref>). The larvae do not develop on leaves as it is typical for <tp:taxon-name><tp:taxon-name-part taxon-name-part-type="tribe">Hyperini</tp:taxon-name-part></tp:taxon-name> Marseul, 1863, but in the inner parts of the floral stalk. The main reason in this different strategy of <tp:taxon-name><tp:taxon-name-part taxon-name-part-type="tribe">Hyperini</tp:taxon-name-part></tp:taxon-name> larvae is probably the size of the larva and is probably shared by other small species of <tp:taxon-name><tp:taxon-name-part taxon-name-part-type="tribe">Hyperini</tp:taxon-name-part></tp:taxon-name> as it is known for <italic><tp:taxon-name><tp:taxon-name-part taxon-name-part-type="genus" reg="Hypera">Hypera</tp:taxon-name-part> <tp:taxon-name-part taxon-name-part-type="species" reg="nigrirostris">nigrirostris</tp:taxon-name-part></tp:taxon-name></italic> (Fabricius, 1775).</p></tp:treatment-sec><tp:treatment-sec sec-type="distribution" id="SECID0EULAE"><title>Distribution.</title><p>The genus <italic><tp:taxon-name><tp:taxon-name-part taxon-name-part-type="genus" reg="Limobius">Limobius</tp:taxon-name-part></tp:taxon-name></italic> is mostly distributed in the western part of Europe and North Africa. Two taxa are known only from southern France. The only widespread taxon is <italic><tp:taxon-name><tp:taxon-name-part taxon-name-part-type="genus" reg="Limobius">L.</tp:taxon-name-part> <tp:taxon-name-part taxon-name-part-type="species" reg="borealis">borealis</tp:taxon-name-part> <tp:taxon-name-part taxon-name-part-type="subspecies" reg="borealis">borealis</tp:taxon-name-part></tp:taxon-name></italic>, distributed in the whole western Palaearctic region, from Portugal to North Africa and eastwards to Iran (<xref ref-type="bibr" rid="B43">Skuhrovec 2013b</xref>).</p></tp:treatment-sec><tp:treatment-sec><!--Section generated to contain objects referenced in tp:taxon-treatment.--><fig id="F1" position="float" orientation="portrait"><label>Figure 1.</label><caption><p>
                <italic><tp:taxon-name><tp:taxon-name-part taxon-name-part-type="genus" reg="Limobius">Limobius</tp:taxon-name-part> <tp:taxon-name-part taxon-name-part-type="species" reg="winkelmanni">winkelmanni</tp:taxon-name-part></tp:taxon-name></italic> sp. n., habitus, male, Holotype, dorsal view. Scale bar 1 mm.</p></caption><graphic xmlns:xlink="http://www.w3.org/1999/xlink" xlink:href="zookeys-709-071-g001.jpg" position="float" orientation="portrait" xlink:type="simple" id="oo_162507.jpg"/></fig><fig id="F2" position="float" orientation="portrait"><label>Figures 2–5.</label><caption><p>
                <italic><tp:taxon-name><tp:taxon-name-part taxon-name-part-type="genus" reg="Limobius">Limobius</tp:taxon-name-part> <tp:taxon-name-part taxon-name-part-type="species" reg="winkelmanni">winkelmanni</tp:taxon-name-part></tp:taxon-name></italic> sp. n., male genitalia: <bold>2</bold> Aedeagus, dorsal, and lateral view <bold>3</bold> Spiculum gastrale; and female genitalia: <bold>4</bold> Spiculum ventrale <bold>5</bold> Spermatheca. Scale bars 0.5 mm (<bold>2, 3</bold>) and 0.2 mm (<bold>4, 5</bold>).</p></caption><graphic xmlns:xlink="http://www.w3.org/1999/xlink" xlink:href="zookeys-709-071-g002.jpg" position="float" orientation="portrait" xlink:type="simple" id="oo_162508.jpg"/></fig><fig id="F3" position="float" orientation="portrait"><label>Figures 6–10.</label><caption><p>Morphological detail of <italic><tp:taxon-name><tp:taxon-name-part taxon-name-part-type="genus" reg="Limobius">Limobius</tp:taxon-name-part></tp:taxon-name></italic> species. <bold>6</bold> Antenna of <italic><tp:taxon-name><tp:taxon-name-part taxon-name-part-type="genus" reg="Limobius">L.</tp:taxon-name-part> <tp:taxon-name-part taxon-name-part-type="species" reg="winkelmanni">winkelmanni</tp:taxon-name-part></tp:taxon-name></italic> sp. n. <bold>7</bold> Antenna of <italic><tp:taxon-name><tp:taxon-name-part taxon-name-part-type="genus" reg="Limobius">L.</tp:taxon-name-part> <tp:taxon-name-part taxon-name-part-type="species" reg="borealis">borealis</tp:taxon-name-part> <tp:taxon-name-part taxon-name-part-type="subspecies" reg="borealis">borealis</tp:taxon-name-part></tp:taxon-name></italic> (Paykull, 1792) <bold>8</bold> Elytral scales of <italic><tp:taxon-name><tp:taxon-name-part taxon-name-part-type="genus" reg="Limobius">L.</tp:taxon-name-part> <tp:taxon-name-part taxon-name-part-type="species" reg="winkelmanni">winkelmanni</tp:taxon-name-part></tp:taxon-name></italic> sp. n. <bold>9</bold> Elytral scales of <italic><tp:taxon-name><tp:taxon-name-part taxon-name-part-type="genus" reg="Limobius">L.</tp:taxon-name-part> <tp:taxon-name-part taxon-name-part-type="species" reg="mixtus">mixtus</tp:taxon-name-part></tp:taxon-name></italic> <bold>10</bold> Elytral scales of <italic><tp:taxon-name><tp:taxon-name-part taxon-name-part-type="genus" reg="Limobius">L.</tp:taxon-name-part> <tp:taxon-name-part taxon-name-part-type="species" reg="borealis">borealis</tp:taxon-name-part> <tp:taxon-name-part taxon-name-part-type="subspecies" reg="borealis">borealis</tp:taxon-name-part></tp:taxon-name></italic> (Paykull, 1792).</p></caption><graphic xmlns:xlink="http://www.w3.org/1999/xlink" xlink:href="zookeys-709-071-g003.jpg" position="float" orientation="portrait" xlink:type="simple" id="oo_162509.jpg"/></fig><fig id="F4" position="float" orientation="portrait"><label>Figures 11–12.</label><caption><p>Dorsal and lateral view of <italic><tp:taxon-name><tp:taxon-name-part taxon-name-part-type="genus" reg="Limobius">Limobius</tp:taxon-name-part></tp:taxon-name></italic> species. <bold>11</bold> <italic><tp:taxon-name><tp:taxon-name-part taxon-name-part-type="genus" reg="Limobius">L.</tp:taxon-name-part> <tp:taxon-name-part taxon-name-part-type="species" reg="borealis">borealis</tp:taxon-name-part> <tp:taxon-name-part taxon-name-part-type="subspecies" reg="borealis">borealis</tp:taxon-name-part></tp:taxon-name></italic> (Paykull, 1792) <bold>12</bold> <italic><tp:taxon-name><tp:taxon-name-part taxon-name-part-type="genus" reg="Limobius">L.</tp:taxon-name-part> <tp:taxon-name-part taxon-name-part-type="species" reg="borealis">borealis</tp:taxon-name-part> <tp:taxon-name-part taxon-name-part-type="subspecies" reg="arvernus">arvernus</tp:taxon-name-part></tp:taxon-name></italic> Tempère, 1972.</p></caption><graphic xmlns:xlink="http://www.w3.org/1999/xlink" xlink:href="zookeys-709-071-g004.jpg" position="float" orientation="portrait" xlink:type="simple" id="oo_162510.jpg"/></fig><fig id="F5" position="float" orientation="portrait"><label>Figures 13–14.</label><caption><p>Dorsal and lateral view of <italic><tp:taxon-name><tp:taxon-name-part taxon-name-part-type="genus" reg="Limobius">Limobius</tp:taxon-name-part></tp:taxon-name></italic> species. <bold>13</bold> <italic><tp:taxon-name><tp:taxon-name-part taxon-name-part-type="genus" reg="Limobius">L.</tp:taxon-name-part> <tp:taxon-name-part taxon-name-part-type="species" reg="mixtus">mixtus</tp:taxon-name-part></tp:taxon-name></italic> (Boheman, 1834) <bold>14</bold> <italic><tp:taxon-name><tp:taxon-name-part taxon-name-part-type="genus" reg="Limobius">L.</tp:taxon-name-part> <tp:taxon-name-part taxon-name-part-type="species" reg="dureti">dureti</tp:taxon-name-part></tp:taxon-name></italic> Tempère, 1957.</p></caption><graphic xmlns:xlink="http://www.w3.org/1999/xlink" xlink:href="zookeys-709-071-g005.jpg" position="float" orientation="portrait" xlink:type="simple" id="oo_162511.jpg"/></fig></tp:treatment-sec><ref-list><ref id="B8"><mixed-citation xmlns:xlink="http://www.w3.org/1999/xlink" xlink:type="simple">
          <person-group><name name-style="western"><surname>Capiomont</surname><given-names>MG</given-names></name></person-group> (<year>1868</year>) Révision de la Tribu des Hypérides, Lacordaire, et en particulier des genres <italic><tp:taxon-name><tp:taxon-name-part taxon-name-part-type="genus">Hypera</tp:taxon-name-part></tp:taxon-name></italic> Germ., <italic><tp:taxon-name><tp:taxon-name-part taxon-name-part-type="genus">Limobius</tp:taxon-name-part></tp:taxon-name></italic>, Schönh. et <italic><tp:taxon-name><tp:taxon-name-part taxon-name-part-type="genus">Coniatus</tp:taxon-name-part></tp:taxon-name></italic> (Germ.) Schönh. renfermant la description de plusieurs genres nouveaux et de 85 espèces nouvelles. Annales de la Société Entomologique de France Série 4 8(1): 73–160.</mixed-citation></ref><ref id="B30"><mixed-citation xmlns:xlink="http://www.w3.org/1999/xlink" xlink:type="simple">
          <person-group><name name-style="western"><surname>Petri</surname><given-names>K</given-names></name></person-group> (<year>1901</year>) Monographie des Coleopteren-Tribus <tp:taxon-name><tp:taxon-name-part taxon-name-part-type="tribe">Hyperini</tp:taxon-name-part></tp:taxon-name>. Siebenbürgischer Verlag für Naturwissenschaften zu Hermannstadt, 210 pp.</mixed-citation></ref><ref id="B10"><mixed-citation xmlns:xlink="http://www.w3.org/1999/xlink" xlink:type="simple">
          <person-group><name name-style="western"><surname>Csiki</surname><given-names>E</given-names></name></person-group> (<year>1934</year>) <source>Coleopterorum Catalogus auspiciis et auxilio W. Junk editus a S. Schenkling. Pars 137: <tp:taxon-name><tp:taxon-name-part taxon-name-part-type="family">Curculionidae</tp:taxon-name-part></tp:taxon-name>: Subfam. <tp:taxon-name><tp:taxon-name-part taxon-name-part-type="subfamily">Hyperinae</tp:taxon-name-part></tp:taxon-name>. W.</source> <publisher-name>Junk</publisher-name>, <publisher-loc>Berlin</publisher-loc>, <size units="page">66 pp</size>.</mixed-citation></ref><ref id="B11"><mixed-citation xmlns:xlink="http://www.w3.org/1999/xlink" xlink:type="simple">
          <person-group><name name-style="western"><surname>Hoffmann</surname><given-names>A</given-names></name></person-group> (<year>1954</year>) <article-title>Coleopteres Curculionides (deuxieme partie).</article-title> <source>Faune de France</source> <volume>59</volume>: <fpage>487</fpage>–<lpage>1207</lpage>.</mixed-citation></ref><ref id="B45"><mixed-citation xmlns:xlink="http://www.w3.org/1999/xlink" xlink:type="simple">
          <person-group><name name-style="western"><surname>Smreczyński</surname><given-names>S</given-names></name></person-group> (<year>1968</year>) <source>Podrodziny <tp:taxon-name><tp:taxon-name-part taxon-name-part-type="subfamily">Tanymecinae</tp:taxon-name-part></tp:taxon-name>, <tp:taxon-name><tp:taxon-name-part taxon-name-part-type="subfamily">Cleoninae</tp:taxon-name-part></tp:taxon-name>, <tp:taxon-name><tp:taxon-name-part taxon-name-part-type="subfamily">Tanyrhynchinae</tp:taxon-name-part></tp:taxon-name>, <tp:taxon-name>Hylobiinae</tp:taxon-name>. Klucze do oznaczania owadów Polski XIX: <tp:taxon-name><tp:taxon-name-part taxon-name-part-type="order">Coleoptera</tp:taxon-name-part></tp:taxon-name>, 98c: <tp:taxon-name><tp:taxon-name-part taxon-name-part-type="family">Curculionidae</tp:taxon-name-part></tp:taxon-name>.</source> <publisher-name>PAN</publisher-name>, <publisher-loc>Warszawa</publisher-loc>, <size units="page">106 pp</size>. [In Polish]</mixed-citation></ref><ref id="B5"><mixed-citation xmlns:xlink="http://www.w3.org/1999/xlink" xlink:type="simple">
          <person-group><name name-style="western"><surname>Angelov</surname><given-names>P</given-names></name></person-group> (<year>1978</year>) <source>Fauna na B’lgaria. <tp:taxon-name><tp:taxon-name-part taxon-name-part-type="order">Coleoptera</tp:taxon-name-part></tp:taxon-name>, <tp:taxon-name><tp:taxon-name-part taxon-name-part-type="family">Curculionidae</tp:taxon-name-part></tp:taxon-name>: <tp:taxon-name><tp:taxon-name-part taxon-name-part-type="subfamily">Brachyderinae</tp:taxon-name-part></tp:taxon-name>, <tp:taxon-name><tp:taxon-name-part taxon-name-part-type="subfamily">Brachycerinae</tp:taxon-name-part></tp:taxon-name>, <tp:taxon-name><tp:taxon-name-part taxon-name-part-type="subfamily">Tanymecinae</tp:taxon-name-part></tp:taxon-name>, <tp:taxon-name><tp:taxon-name-part taxon-name-part-type="subfamily">Cleoninae</tp:taxon-name-part></tp:taxon-name>, <tp:taxon-name><tp:taxon-name-part taxon-name-part-type="subfamily">Curculioninae</tp:taxon-name-part></tp:taxon-name>, <tp:taxon-name>Myorrhininae</tp:taxon-name>. [Fauna of Bulgaria. <tp:taxon-name><tp:taxon-name-part taxon-name-part-type="order">Coleoptera</tp:taxon-name-part></tp:taxon-name>, <tp:taxon-name><tp:taxon-name-part taxon-name-part-type="family">Curculionidae</tp:taxon-name-part></tp:taxon-name>: <tp:taxon-name><tp:taxon-name-part taxon-name-part-type="subfamily">Brachyderinae</tp:taxon-name-part></tp:taxon-name>, <tp:taxon-name><tp:taxon-name-part taxon-name-part-type="subfamily">Brachycerinae</tp:taxon-name-part></tp:taxon-name>, <tp:taxon-name><tp:taxon-name-part taxon-name-part-type="subfamily">Tanymecinae</tp:taxon-name-part></tp:taxon-name>, <tp:taxon-name><tp:taxon-name-part taxon-name-part-type="subfamily">Cleoninae</tp:taxon-name-part></tp:taxon-name>, <tp:taxon-name><tp:taxon-name-part taxon-name-part-type="subfamily">Curculioninae</tp:taxon-name-part></tp:taxon-name>, <tp:taxon-name>Myorrhininae</tp:taxon-name>].</source> <publisher-name>Academia Scientiarum Bulgarica</publisher-name>, <publisher-loc>Sofia</publisher-loc>, <size units="page">234 pp</size>. [In Bulgarian]</mixed-citation></ref><ref id="B16"><mixed-citation xmlns:xlink="http://www.w3.org/1999/xlink" xlink:type="simple">
          <person-group><name name-style="western"><surname>Kippenberg</surname><given-names>H</given-names></name></person-group> (<year>1983</year>) <source>22. Unterfamilie <tp:taxon-name>Hylobiinae</tp:taxon-name>. In: Freude H, Harde KW, Lohse GA (Eds) Die Käfer Mitteleuropas. Bd. 11. <tp:taxon-name><tp:taxon-name-part taxon-name-part-type="family">Curculionidae</tp:taxon-name-part></tp:taxon-name> 2.</source> <publisher-name>Goecke &amp; Evers</publisher-name>, <publisher-loc>Krefeld</publisher-loc>, <size units="page">303 pp</size>.</mixed-citation></ref><ref id="B2"><mixed-citation xmlns:xlink="http://www.w3.org/1999/xlink" xlink:type="simple">
          <person-group><name name-style="western"><surname>Alonso-Zarazaga</surname><given-names>MA</given-names></name><name name-style="western"><surname>Lyal</surname><given-names>CHC</given-names></name></person-group> (<year>1999</year>) <source>A World Catalogue of Families and Genera of <tp:taxon-name><tp:taxon-name-part taxon-name-part-type="superfamily">Curculionoidea</tp:taxon-name-part></tp:taxon-name> (<tp:taxon-name><tp:taxon-name-part taxon-name-part-type="class">Insecta</tp:taxon-name-part></tp:taxon-name>: <tp:taxon-name><tp:taxon-name-part taxon-name-part-type="order">Coleoptera</tp:taxon-name-part></tp:taxon-name>) (Excepting <tp:taxon-name><tp:taxon-name-part taxon-name-part-type="family">Scolytidae</tp:taxon-name-part></tp:taxon-name> and <tp:taxon-name><tp:taxon-name-part taxon-name-part-type="family">Platypodidae</tp:taxon-name-part></tp:taxon-name>).</source> <publisher-name>Entomopraxis SCP Edition</publisher-name>, <publisher-loc>Barcelona</publisher-loc>, <size units="page">315 pp</size>.</mixed-citation></ref><ref id="B26"><mixed-citation xmlns:xlink="http://www.w3.org/1999/xlink" xlink:type="simple">
          <person-group><name name-style="western"><surname>Morris</surname><given-names>M</given-names></name></person-group> (<year>2002</year>) <source>True Weevils. Part. 1, <tp:taxon-name><tp:taxon-name-part taxon-name-part-type="order">Coleoptera</tp:taxon-name-part></tp:taxon-name>: <tp:taxon-name><tp:taxon-name-part taxon-name-part-type="family">Curculionidae</tp:taxon-name-part></tp:taxon-name> (subfamilies <tp:taxon-name><tp:taxon-name-part taxon-name-part-type="subfamily">Raymondionyminae</tp:taxon-name-part></tp:taxon-name> to <tp:taxon-name>Smicronychinae</tp:taxon-name>).</source> <publisher-name>Royal Entomological Society</publisher-name>, <publisher-loc>London</publisher-loc>, <size units="page">149 pp</size>.</mixed-citation></ref><ref id="B40"><mixed-citation xmlns:xlink="http://www.w3.org/1999/xlink" xlink:type="simple">
          <person-group><name name-style="western"><surname>Skuhrovec</surname><given-names>J</given-names></name></person-group> (<year>2009</year>) <article-title>Digital-Weevil-Determination for <tp:taxon-name><tp:taxon-name-part taxon-name-part-type="superfamily">Curculionoidea</tp:taxon-name-part></tp:taxon-name> of West Palaearctic. Transalpina: <italic><tp:taxon-name><tp:taxon-name-part taxon-name-part-type="genus">Hypera</tp:taxon-name-part></tp:taxon-name></italic> / <italic><tp:taxon-name><tp:taxon-name-part taxon-name-part-type="genus">Limobius</tp:taxon-name-part></tp:taxon-name></italic> / <italic><tp:taxon-name><tp:taxon-name-part taxon-name-part-type="genus">Metadonus</tp:taxon-name-part></tp:taxon-name></italic> (<tp:taxon-name><tp:taxon-name-part taxon-name-part-type="subfamily">Hyperinae</tp:taxon-name-part></tp:taxon-name>: <tp:taxon-name><tp:taxon-name-part taxon-name-part-type="tribe">Hyperini</tp:taxon-name-part></tp:taxon-name>).</article-title> <source>Snudebiller</source> <volume>10</volume>: <fpage>39</fpage>–<lpage>47</lpage>.</mixed-citation></ref><ref id="B43"><mixed-citation xmlns:xlink="http://www.w3.org/1999/xlink" xlink:type="simple">
          <person-group><name name-style="western"><surname>Skuhrovec</surname><given-names>J</given-names></name></person-group> (<year>2013b</year>) <article-title><tp:taxon-name><tp:taxon-name-part taxon-name-part-type="subfamily">Hyperinae</tp:taxon-name-part></tp:taxon-name>.</article-title> In: <person-group><name name-style="western"><surname>Löbl</surname><given-names>I</given-names></name><name name-style="western"><surname>Smetana</surname><given-names>A</given-names></name></person-group> (<role>Eds</role>) <issue-title>Catalogue of Palaearctic Coleoptera.</issue-title> <source>Vol. 8. Apollo Books, Stenstrup</source>, <fpage>423</fpage>–<lpage>437</lpage>.</mixed-citation></ref><ref id="B28"><mixed-citation xmlns:xlink="http://www.w3.org/1999/xlink" xlink:type="simple">
          <person-group><name name-style="western"><surname>Oberprieler</surname><given-names>RG</given-names></name><name name-style="western"><surname>Caldara</surname><given-names>R</given-names></name><name name-style="western"><surname>Skuhrovec</surname><given-names>J</given-names></name></person-group> (<year>2014a</year>) <article-title>3.7.2. <tp:taxon-name><tp:taxon-name-part taxon-name-part-type="tribe">Bagoini</tp:taxon-name-part></tp:taxon-name> Thomson, 1859; <tp:taxon-name><tp:taxon-name-part taxon-name-part-type="tribe">Gonipterini</tp:taxon-name-part></tp:taxon-name> Lacordaire, 1863; <tp:taxon-name><tp:taxon-name-part taxon-name-part-type="tribe">Hyperini</tp:taxon-name-part></tp:taxon-name> Marseul, 1863.</article-title> In: <person-group><name name-style="western"><surname>Leschen</surname><given-names>RAB</given-names></name><name name-style="western"><surname>Beutel</surname><given-names>RG</given-names></name></person-group> (<role>Eds</role>) <issue-title>Handbook of Zoology, Coleoptera, Beetles, Volume 3.</issue-title> <source>De Gruyter, Göttingen</source>, <fpage>452</fpage>–<lpage>476</lpage>.</mixed-citation></ref><ref id="B17"><mixed-citation xmlns:xlink="http://www.w3.org/1999/xlink" xlink:type="simple">
          <person-group><name name-style="western"><surname>Koch</surname><given-names>K</given-names></name></person-group> (<year>1992</year>) <source>Die Käfer Mitteleuropas. Ökologie.</source> <publisher-name>Goecke &amp; Evers</publisher-name>, <publisher-loc>Krefeld</publisher-loc>, <size units="page">371 pp</size>.</mixed-citation></ref></ref-list></tp:taxon-treatment>
